# Supplementary material for: Codon usage bias in chloroplast genes implicate adaptive evolution of four ginger species
Source: Front Plant Sci. 2023 Dec 15;14:1304264. doi: 10.3389/fpls.2023.1304264 (PMC10758403; doi:10.3389/fpls.2023.1304264)
Supplement: Supplementary Figure 1 — The evolutionary relationship of four sisters genera (Roscoea, Cautleya, Pommereschea, and Rhynchanthus). [file DataSheet_1.zip › Supplementary Files/Table.xlsx]

## Sheet: Table S1
Table S1. Relative synonymous codon use (RSCU) of differentially expressed genes
		psbA				psaB				rbcL				ndhI				matK				rps14				rps3				rps7
		Roscoea	Cautleya	Pommereschea	Rhynchanthus	Roscoea	Cautleya	Pommereschea	Rhynchanthus	Roscoea	Cautleya	Pommereschea	Rhynchanthus	Roscoea	Cautleya	Pommereschea	Rhynchanthus	Roscoea	Cautleya	Pommereschea	Rhynchanthus	Roscoea	Cautleya	Pommereschea	Rhynchanthus	Roscoea	Cautleya	Pommereschea	Rhynchanthus	Roscoea	Cautleya	Pommereschea	Rhynchanthus
Phe	UUU	0.69	0.77	0.69	0.62	1.33	1.33	1.33	1.33	1.09	1.09	1.09	1.09	1.5	1.5	1.71	1.5	1.76	1.76	1.76	1.77	2	2	2	2	0.75	0.86	0.75	0.75	1	1	1	1
	UUC	1.31	1.23	1.31	1.38	0.67	0.67	0.67	0.67	0.91	0.91	0.91	0.91	0.5	0.5	0.29	0.5	0.24	0.24	0.24	0.23	0	0	0	0	1.25	1.14	1.25	1.25	1	1	1	1
Leu	UUA	1.94	1.94	1.74	1.74	2.63	2.63	2.63	2.63	1.69	1.69	1.69	1.69	2.5	2.5	2.77	2.5	2.27	2.15	2.15	2.18	1.2	1.2	1.2	1.2	3.43	3.6	3.43	3.86	3.27	3.27	3.27	3.27
	UUG	1.55	1.55	1.55	1.55	1.15	1.15	1.15	1.15	1.23	1.23	1.23	1.23	1.5	1.5	1.38	1.5	1.18	1.07	1.07	1	3.6	3.6	3.6	3.6	0.86	0.8	0.86	0.86	1.09	1.09	1.09	1.09
	CUU	0.97	0.97	0.97	0.97	1.21	1.21	1.21	1.21	1.23	1.23	1.23	1.23	1.5	1.5	1.38	1.5	1.27	1.16	1.34	1.27	0.6	0.6	0.6	0.6	1.29	1.2	0.86	0.86	0.55	0.55	0.55	0.55
	CUC	0	0	0	0	0.4	0.4	0.4	0.4	0	0	0	0	0	0	0	0	0.36	0.45	0.36	0.36	0.6	0.6	0.6	0.6	0.43	0.4	0.43	0.43	0	0	0	0
	CUA	1.35	1.35	1.55	1.55	0.4	0.4	0.4	0.4	1.38	1.38	1.38	1.38	0.5	0.5	0.46	0.5	0.45	0.72	0.63	0.73	0	0	0	0	0	0	0.43	0	0.55	0.55	0.55	0.55
	CUG	0.19	0.19	0.19	0.19	0.2	0.2	0.2	0.2	0.46	0.46	0.46	0.46	0	0	0	0	0.45	0.45	0.45	0.45	0	0	0	0	0	0	0	0	0.55	0.55	0.55	0.55
Ile	AUU	1.94	2.03	1.94	2.03	1.53	1.59	1.59	1.59	1.91	1.91	1.91	1.91	1.74	1.83	1.74	1.65	1.64	1.73	1.71	1.68	1.29	1.29	1.29	1.29	1.5	1.5	1.45	1.5	1.8	1.8	1.8	1.8
	AUC	0.77	0.68	0.77	0.68	0.73	0.67	0.67	0.67	0.95	0.95	0.95	0.95	0.16	0.17	0.16	0.15	0.34	0.35	0.35	0.36	0	0	0	0	0.66	0.56	0.64	0.66	0	0	0	0
	AUA	0.29	0.29	0.29	0.29	0.73	0.73	0.73	0.73	0.14	0.14	0.14	0.14	1.11	1	1.11	1.2	1.02	0.92	0.94	0.96	1.71	1.71	1.71	1.71	0.84	0.94	0.91	0.84	1.2	1.2	1.2	1.2
Met	AUG	1	1	1	1	1	1	1	1	1	1	1	1	1	1	1	1	1	1	1	1	1	1	1	1	1	1	1	1	1	1	1	1
Val	GUU	2	2	2	2	1.66	1.66	1.66	1.66	1.58	1.5	1.58	1.58	1.45	1.45	1.45	1.45	0.91	0.76	0.91	0.87	2	2	2	2	0.73	0.73	0.8	0.73	2	2	2	2
	GUC	0	0	0	0	0.28	0.28	0.28	0.28	0.12	0.13	0.12	0.12	0.73	0.73	0.73	0.73	0.91	0.95	0.91	0.87	0	0	0	0	0.73	0.73	0.8	0.73	0	0	0	0
	GUA	2	2	2	2	1.52	1.52	1.52	1.52	1.58	1.63	1.58	1.58	1.45	1.45	1.45	1.45	1.64	1.71	1.64	1.57	2	2	2	2	1.45	1.09	0.8	1.45	2	2	2	2
	GUG	0	0	0	0	0.55	0.55	0.55	0.55	0.73	0.75	0.73	0.73	0.36	0.36	0.36	0.36	0.55	0.57	0.55	0.7	0	0	0	0	1.09	1.45	1.6	1.09	0	0	0	0
Ser	UCU	2.57	2.14	2.14	2.14	1.5	1.53	1.65	1.62	1.8	1.8	1.8	1.8	1.09	1.09	1.09	1.09	2.18	2.04	2.04	2.04	0	0	0	0	1.2	1.33	1.33	1.33	1.2	1.2	1.2	1.09
	UCC	0.86	1.29	1.29	1.29	1.5	1.41	1.29	1.38	1.2	1.5	1.2	1.2	0.55	0.55	0.55	0.55	0.55	0.68	0.68	0.79	1.5	1.5	1.5	1.5	1.8	2	2	2	1.8	1.8	1.8	1.64
	UCA	0.43	0.43	0.43	0.43	0.92	0.94	0.94	0.92	0.9	0.6	0.9	0.9	3.27	3.27	3.27	3.27	1.53	1.47	1.47	1.36	2	2	2	2	0.6	0.67	0.67	0.67	1.2	1.2	1.2	1.09
	UCG	0	0	0	0	0.35	0.35	0.35	0.35	0	0	0	0	0	0	0	0	0.55	0.57	0.57	0.57	0	0	0	0	0.6	0.67	0.67	0.67	0.6	0.6	0.6	1.09
	AGU	1.5	1.5	1.5	1.5	1.27	1.29	1.29	1.27	1.2	1.2	1.2	1.2	1.09	1.09	1.09	1.09	1.2	1.25	1.25	1.25	1.5	1.5	1.5	1.5	0.6	0.67	0.67	0.67	1.2	1.2	1.2	1.09
	AGC	0.64	0.64	0.64	0.64	0.46	0.47	0.47	0.46	0.9	0.9	0.9	0.9	0	0	0	0	0	0	0	0	1	1	1	1	1.2	0.67	0.67	0.67	0	0	0	0
Pro	CCU	2.86	2.86	2.86	2.86	1.24	1.2	1.33	1.24	1.9	1.9	1.9	1.9	1.71	1.71	1.71	1.71	1.25	1.25	1.07	1.25	1.6	1.6	1.6	1.6	1.33	1.33	1.33	1.33	0.8	0.8	0.8	1
	CCC	0	0	0	0	0.69	0.8	0.67	0.69	0.76	0.76	0.76	0.76	0	0	0	0	0.75	0.75	0.8	0.75	0	0	0	0	1.33	1.33	1.33	1.33	0.8	0.8	0.8	1
	CCA	1.14	1.14	1.14	1.14	1.24	1.2	1.2	1.24	1.14	1.14	1.14	1.14	2.29	2.29	2.29	2.29	1.75	1.75	1.87	1.75	1.6	1.6	1.6	1.6	1.33	1.33	1.33	1.33	1.6	1.6	1.6	2
	CCG	0	0	0	0	0.83	0.8	0.8	0.83	0.19	0.19	0.19	0.19	0	0	0	0	0.25	0.25	0.27	0.25	0.8	0.8	0.8	0.8	0	0	0	0	0.8	0.8	0.8	0
Thr	ACU	2.35	2.59	2.35	2.35	1.9	1.9	1.9	1.9	2.76	2.76	2.76	2.76	1.43	1.71	1.43	1.43	2	2.18	2	1.82	1.33	1.33	1.33	1.33	0.89	0.89	0.89	0.89	2.5	2.5	2.5	2.5
	ACC	1.18	0.94	1.18	1.18	0.76	0.76	0.76	0.76	0.41	0.41	0.41	0.41	0.57	0.29	0.57	0.57	1.2	0.73	1	1.09	0	0	0	0	0	0	0	0	0	0	0	0
	ACA	0.47	0.47	0.47	0.47	1.05	1.05	1.05	1.05	0.83	0.83	0.83	0.83	1.43	1.43	1.43	1.43	0.4	0.36	0.33	0.36	2.67	2.67	2.67	2.67	3.11	3.11	3.11	3.11	1.5	1.5	1.5	1.5
	ACG	0	0	0	0	0.29	0.29	0.29	0.29	0	0	0	0	0.57	0.57	0.57	0.57	0.4	0.73	0.67	0.73	0	0	0	0	0	0	0	0	0	0	0	0
Ala	GCU	2.29	2.51	2.51	2.29	2.12	2.12	2.12	2.12	1.82	1.87	1.82	1.82	2.67	2.67	2.67	2.67	1.14	1.14	1.14	1.14	1	1	1	1	2	2	2	2	0.89	0.89	0.89	0.89
	GCC	0.34	0.34	0.34	0.34	0.42	0.42	0.42	0.42	0.55	0.53	0.55	0.55	0	0	0	0	1.14	1.14	1.14	1.14	0	0	0	0	0	0	0	0	0.89	0.89	0.89	0.89
	GCA	1.37	1.14	1.14	1.37	1.27	1.27	1.27	1.15	1.18	1.24	1.27	1.27	1.33	1.33	1.33	1.33	1.14	1.14	1.14	1.14	3	3	3	3	1.6	1.6	1.6	1.6	2.22	2.22	2.22	2.22
	GCG	0	0	0	0	0.18	0.18	0.18	0.3	0.45	0.36	0.36	0.36	0	0	0	0	0.57	0.57	0.57	0.57	0	0	0	0	0.4	0.4	0.4	0.4	0	0	0	0
Tyr	UAU	1	1	1	1	1.68	1.68	1.68	1.68	1.18	1.18	1.18	1.18	1.64	1.64	1.09	1.64	1.74	1.75	1.75	1.75	2	2	2	2	2	2	2	2	2	2	2	2
	UAC	1	1	1	1	0.32	0.32	0.32	0.32	0.82	0.82	0.82	0.82	0.36	0.36	0.55	0.36	0.26	0.25	0.25	0.25	0	0	0	0	0	0	0	0	0	0	0	0
His	CAU	1.2	1.2	1.2	1.2	1.65	1.65	1.6	1.65	1.33	1.47	1.33	1.33	0	0	1.71	0	1.44	1.38	1.44	1.56	1.67	1.67	1.67	1.67	2	2	2	2	1.5	1.5	1.5	1.5
	CAC	0.8	0.8	0.8	0.8	0.35	0.35	0.4	0.35	0.67	0.53	0.67	0.67	2	2	0	2	0.56	0.63	0.56	0.44	0.33	0.33	0.33	0.33	0	0	0	0	0.5	0.5	0.5	0.5
Gln	CAA	1.33	1.33	1.33	1.33	1.4	1.4	1.4	1.38	1.27	1.27	1.27	1.27	2	2	2.29	2	1.46	1.46	1.56	1.54	0.5	0.5	0.5	0.5	1.69	1.87	1.63	1.73	2	2	2	2
	CAG	0.67	0.67	0.67	0.67	0.6	0.6	0.6	0.62	0.73	0.73	0.73	0.73	0	0	0	0	0.54	0.54	0.44	0.46	1.5	1.5	1.5	1.5	0.31	0.13	0.38	0.27	0	0	0	0
Asn	AAU	1.09	1	1	1	1.63	1.56	1.63	1.58	1.33	1.33	1.33	1.33	1.33	1.33	1.43	1.33	1.73	1.75	1.73	1.74	1	1	1	1	1.5	1.5	1.67	1.45	1.33	1.33	1.33	1.33
	AAC	0.91	1	1	1	0.38	0.44	0.38	0.42	0.67	0.67	0.67	0.67	0.67	0.67	0.57	0.67	0.27	0.25	0.27	0.26	1	1	1	1	0.5	0.5	0.33	0.55	0.67	0.67	0.67	0.67
Lys	AAA	0	0	0	0	1.47	1.47	1.47	1.47	1.71	1.78	1.78	1.85	1.5	1.75	1.43	1.5	1.56	1.6	1.55	1.6	1.82	1.82	1.82	1.82	1.81	1.8	1.8	1.71	1.6	1.6	1.6	1.6
	AAG	0	0	0	0	0.53	0.53	0.53	0.53	0.29	0.22	0.22	0.15	0.5	0.25	0.57	0.5	0.44	0.4	0.45	0.4	0.18	0.18	0.18	0.18	0.19	0.2	0.2	0.29	0.4	0.4	0.4	0.4
Asp	GAU	1.43	1.43	1.43	1.43	1.26	1.33	1.26	1.31	1.64	1.64	1.64	1.71	2	2	2.67	2	1.75	1.75	1.75	1.75	0	0	0	0	2	2	2	2	2	2	2	2
	GAC	0.57	0.57	0.57	0.57	0.74	0.67	0.74	0.69	0.36	0.36	0.36	0.29	0	0	0	0	0.25	0.25	0.25	0.25	2	2	2	2	0	0	0	0	0	0	0	0
Glu	GAA	1.4	1.4	1.4	1.4	1.44	1.44	1.44	1.44	1.5	1.5	1.5	1.5	1.8	1.8	1.33	1.8	1.77	1.77	1.77	1.77	1.6	1.6	1.6	1.6	1.41	1.41	1.41	1.41	1.25	1.25	1.25	1.25
	GAG	0.6	0.6	0.6	0.6	0.56	0.56	0.56	0.56	0.5	0.5	0.5	0.5	0.2	0.2	0	0.2	0.23	0.23	0.23	0.23	0.4	0.4	0.4	0.4	0.59	0.59	0.59	0.59	0.75	0.75	0.75	0.75
Cys	UGU	1	1	1	1	2	2	2	2	1.4	1.4	1.4	1.4	1.56	1.56	1.56	1.56	1.75	1.75	1.75	1.5	2	2	2	2	2	2	2	2	2	2	2	2
	UGC	1	1	1	1	0	0	0	0	0.6	0.6	0.6	0.6	0.44	0.44	0.44	0.44	0.25	0.25	0.25	0.5	0	0	0	0	0	0	0	0	0	0	0	0
Trp	UGG	1	1	1	1	1	1	1	1	1	1	1	1	1	1	1	1	1	1	1	1	1	1	1	1	1	1	1	1	1	1	1	1
Arg	CGU	3.6	3.6	3.6	3.6	1.44	1.44	1.44	1.38	3.1	3	3	3	2	2	2	2	0.96	0.96	1	0.96	1.71	1.71	1.71	1.71	0.35	0.38	0.4	0.38	2.67	2.67	2.67	2.67
	CGC	0.8	0.8	0.8	0.8	0.96	0.96	0.96	0.92	0.41	0.4	0.4	0.4	0.5	0.5	0.5	0.5	0.24	0.24	0.25	0.24	0	0	0	0	0.35	0.38	0.4	0.38	0.33	0.33	0.33	0.33
	CGA	0.4	0.4	0.4	0.4	0.96	0.96	0.96	1.15	1.03	1	1	1	0.5	0.5	0.5	0.5	1.92	1.92	1.75	1.92	0.86	0.86	0.86	0.86	1.06	0.75	0.8	0.75	1.67	1.67	1.67	1.67
	CGG	0	0	0	0	0	0	0	0	0	0	0	0	1	1	1	1	0.48	0.48	0.5	0.48	0.86	0.86	0.86	0.86	1.06	1.13	0.8	1.13	0	0	0	0
	AGA	0.8	0.8	0.8	0.8	2.16	2.16	2.16	2.08	0.83	1	1	1	1.5	1.5	1.5	2	1.92	1.92	2	1.92	1.71	1.71	1.71	1.71	2.12	2.25	2.4	2.25	1.33	1.33	1.33	1.33
	AGG	0.4	0.4	0.4	0.4	0.48	0.48	0.48	0.46	0.62	0.6	0.6	0.6	0.5	0.5	0.5	0	0.48	0.48	0.5	0.48	0.86	0.86	0.86	0.86	1.06	1.13	1.2	1.13	0	0	0	0
Gly	GGU	2.79	2.79	2.79	2.79	1.47	1.47	1.47	1.47	1.79	1.79	1.79	1.79	2.5	2.5	2.5	2.5	1.25	1.25	1.25	1.25	0	0	0	0	0.86	1.07	0.8	0.8	0.8	0.8	0.8	0.8
	GGC	0.48	0.48	0.48	0.48	0.35	0.35	0.35	0.35	0.26	0.34	0.26	0.26	0	0	0	0	0	0	0	0	1	1	1	1	0.29	0.53	0.53	0.53	0.8	0.8	0.8	0.8
	GGA	0.61	0.61	0.61	0.61	1.41	1.41	1.41	1.35	1.28	1.19	1.28	1.28	0.5	0.5	0.5	0.5	1.75	1.75	1.75	1.75	2	2	2	2	2	2.13	1.87	1.87	1.6	1.6	1.6	1.6
	GGG	0.12	0.12	0.12	0.12	0.76	0.76	0.76	0.82	0.68	0.68	0.68	0.68	1	1	1	1	1	1	1	1	1	1	1	1	0.86	0.27	0.8	0.8	0.8	0.8	0.8	0.8
stop	UAA	3	3	3	3	3	3	3	3	3	3	3	3	3	3	3.27	3	3	3	3	3	3	3	3	3	3	3	3	3	3	3	3	3
	UAG	0	0	0	0	0	0	0	0	0	0	0	0	0	0	0	0	0	0	0	0	0	0	0	0	0	0	0	0	0	0	0	0
	UGA	0	0	0	0	0	0	0	0	0	0	0	0	0	0	0	0	0	0	0	0	0	0	0	0	0	0	0	0	0	0	0	0

## Sheet: Table S2
Table S2. RNA editing sites for differentially expressed genes
Species	Gene	Codon Position	Amino Acid Position	Codon (Amino Acid) Conversion
Roscoea	psaB	1761	587	AUC (I) => AUU (I)
	matK	944	315	UCU (S) => UUU (F)
	rps14	80	27	UCA (S) => UUA (L)
		149	50	CCA (P) => CUA (L)
Cautleya	psbA	71	24	ACU (T) => AUU (I)
	psaB	468	156	CAC (H) => CAU (H)
		709	237	CCU (P) => UCU (S)
		1448	483	ACG (T) => AUG (M)
	rbcL	806	269	GCU (A) => GUU (V)
	matK	357	119	CUC (L) => CUU (L)
		1081	361	CUU (L) => UUU (F)
	rps14	80	27	UCA (S) => UUA (L)
		149	50	CCA (P) => CUA (L)
Pommereschea	matK	731	244	UCU (S) => UUU (F)
		1261	421	CAC (H) => UAC (Y)
	rps14	80	27	UCA (S) => UUA (L)
		149	50	CCA (P) => CUA (L)
Rhynchanthus	matK	1261	421	CAU (H) => UAU (Y)
	rps14	80	27	UCA (S) => UUA (L)
		149	50	CCA (P) => CUA (L)
